# Supplementary material for: Cinnamaldehyde-Based Self-Nanoemulsion (CA-SNEDDS) Accelerates Wound Healing and Exerts Antimicrobial, Antioxidant, and Anti-Inflammatory Effects in Rats’ Skin Burn Model
Source: Molecules. 2022 Aug 16;27(16):5225. doi: 10.3390/molecules27165225 (PMC9413107; doi:10.3390/molecules27165225)
Supplement: Supplementary file 1 [file molecules-27-05225-s001.zip]

Archive with 1 entries (1 files):
- molecules-1814130-supplementary.pdf
